# Supplementary material for: Effect of Copolymer on the Wrinkle Structure Formation and Gloss of a Phase-Separated Ternary Free-Radical/Cationic Hybrid System for the Application of Self-Matting Coatings
Source: Polymers (Basel). 2022 Jun 11;14(12):2371. doi: 10.3390/polym14122371 (PMC9228514; doi:10.3390/polym14122371)
Supplement: Supplementary file 1 [file polymers-14-02371-s001.zip]

Archive with 1 entries (1 files):
- polymers-1756362-supplementary.pdf
